# Supplementary material for: Well-differentiated liver cancers reveal the potential link between ACE2 dysfunction and metabolic breakdown
Source: Sci Rep. 2022 Feb 3;12:1859. doi: 10.1038/s41598-021-03710-0 (PMC8814043; doi:10.1038/s41598-021-03710-0)
Supplement: Supplementary file 10 — Supplementary Table 2. [file 41598_2021_3710_MOESM10_ESM.xlsx]

## Sheet: Feuil1
Genes correlating with ACE2 in 226 human hepatocellular carcinomas expressing β-catenin activation signatures from Désert's dataset of 1133 human HCCs
Gene symbol	ACE2
RHBG	0.485784
GNMT	0.477457
CRYL1	0.475138
ACTN2	0.440779
CA14	0.434883
FZD4	0.429651
PAGE4	0.421266
ANXA10	0.420128
TCP10L	0.410264
PCK2	0.40567
ICK	0.404978
GIPC2	0.402839
HBP1	0.401424
ALDH5A1	0.401231
COBLL1	0.400906
ABCB4	0.397295
SELENBP1	0.385404
ACADL	0.384028
PPL	0.383455
GRAMD1C	0.379434
AZGP1	0.370827
MTR	0.369614
KIAA0391	0.368142
ANO1	0.367535
RUNDC3B	0.356727
SLC22A3	0.354818
SLC10A1	0.351948
CSAD	0.351232
SLC46A3	0.349449
AASS	0.343399
SEC14L2	0.341194
CYP3A4	0.339561
KLHDC10	0.339506
SCP2	0.339155
ARNT	0.33531
TMPRSS6	0.335309
CES2	0.334628
BLCAP	0.33428
TBX3	0.333972
GNA14	0.332588
GYS2	0.331099
THNSL1	0.330855
NR5A2	0.33037
SH3GL3	0.329257
F5	0.329074
SEPT4	0.328648
NR3C2	0.327808
PRKAG2	0.327715
B4GALT6	0.32686
NUP133	0.324184
DCAF11	0.323558
LGR5	0.323393
ACKR2	0.323369
SIRT5	0.321382
PROC	0.320802
HSD17B8	0.320254
PEX11B	0.317699
SORL1	0.317119
PANX1	0.316763
ZBTB18	0.316726
SLC22A1	0.31642
RORC	0.316133
MBIP	0.315001
DRD1	0.314119
PCOLCE2	0.313857
HAGH	0.313521
GOLPH3L	0.31315
RANBP10	0.31293
PIM1	0.312852
PFKFB1	0.312455
ETNK2	0.312287
TRIM38	0.312008
EHHADH	0.311035
GATM	0.310679
MASP1	0.309286
SULT4A1	0.308739
CTSO	0.308545
RARRES2	0.306289
RALGPS2	0.306018
ACSF2	0.30599
GRB10	0.305505
FOLH1B	0.305416
GAMT	0.304198
WDR26	0.30405
C6	0.303935
IDH1	0.303391
SIRT1	0.303105
CPEB3	0.302538
CRADD	0.301112
ECI1	0.300748
AR	0.300673
ZNF268	0.30016
PRUNE1	0.299543
PDGFC	0.299346
UST	0.298458
RPRD2	0.298394
CRY2	0.297725
SORBS2	0.296039
GSAP	0.295521
AGXT	0.295061
NUBPL	0.294494
BPHL	0.294195
ALDH9A1	0.294048
ACSM3	0.29225
CHN2	0.291067
COL7A1	0.290608
SLC4A4	0.290386
TPMT	0.290266
NDRG2	0.289335
IFIT1	0.288829
MORC3	0.28872
AMOTL2	0.287793
BBS1	0.28778
ECI2	0.287678
MAOB	0.287478
SLC16A4	0.287133
PEX19	0.287026
HEBP1	0.286253
TJP2	0.286066
SLC25A1	0.285568
RAB4A	0.285388
RNF11	0.285245
RNF144A	0.284562
ETV1	0.284544
DDAH1	0.284437
OLR1	0.284332
SLC27A5	0.283979
GABARAPL1	0.283972
MERTK	0.283954
DAO	0.283662
SLC17A2	0.283524
IL1RN	0.283462
CDC14B	0.283417
ERMAP	0.283247
EFHD1	0.283234
FBP1	0.283003
CLDN15	0.282817
GATA6	0.282685
SLC1A2	0.282208
RETREG1	0.282169
ACOT13	0.282043
AAMDC	0.281726
MME	0.281141
IL6R	0.28043
TOMM20	0.280379
RNF10	0.280234
RNASE4	0.280135
EPB41L5	0.279982
APOC4	0.278688
PHLPP1	0.278587
HLX	0.278159
AKR1D1	0.277961
HCFC2	0.277076
EHBP1	0.277048
TSNAX	0.276371
ARHGEF5	0.275807
COQ8A	0.275281
C1orf115	0.275187
ASH1L	0.274529
SLC27A2	0.274106
C12orf29	0.27383
BBS10	0.273716
AP1AR	0.273597
CADM1	0.273106
NR1I3	0.272343
PDGFD	0.271855
SOWAHC	0.271707
UAP1	0.27169
PLCL2	0.271536
C1orf112	0.271423
DNAJB9	0.27122
G6PC	0.271101
NQO2	0.271017
ECM2	0.27088
MLXIPL	0.269895
ZNHIT1	0.269748
BDH1	0.269713
ECHDC3	0.269668
RBL2	0.268891
RTN4	0.268425
AHNAK	0.267783
MAP3K7CL	0.267779
F13B	0.267687
HTR2B	0.267632
TBC1D9	0.267301
RANBP9	0.267172
SH3BP4	0.266516
TFR2	0.266423
PBLD	0.266001
CRHBP	0.265894
S100A12	0.265843
FBXO28	0.265789
GSTK1	0.265636
ZFAND5	0.265594
LIPG	0.265555
SVIL	0.26551
ESR1	0.265261
CYP2C9	0.26524
MIP	0.264298
THSD4	0.264067
PEX1	0.263913
PMP2	0.263828
C8B	0.263729
ACSL5	0.26292
GPR153	0.262903
MUT	0.262335
VAMP4	0.26145
GCDH	0.261298
BCKDHB	0.261218
ARHGAP5	0.261011
MARC2	0.260909
TGDS	0.26062
CDK6	0.259501
TAT	0.259452
ZFHX4	0.259363
GRAMD2B	0.259305
ASPSCR1	0.259118
DCXR	0.259024
MAP7	0.258712
AOX1	0.258599
ADCY1	0.258405
NFYB	0.258303
FDX1	0.257501
C4BPB	0.257249
EPHX1	0.256775
SLC38A3	0.256338
SERPINA6	0.255994
VAMP7	0.255706
ACSM5	0.255533
CYP39A1	0.255505
CDC42BPA	0.255355
APOC3	0.255159
MOB3B	0.255007
CNOT4	0.254566
EIF4EBP2	0.254312
PCK1	0.253901
C4BPA	0.253762
HRASLS2	0.253707
CLASP1	0.253497
CYP7A1	0.253476
ICA1	0.252574
SLC2A2	0.252349
ELF2	0.25182
SLC6A1	0.25167
RORA	0.251574
ALDOB	0.251378
GPHN	0.251349
FAM8A1	0.251299
KLHL26	0.251189
GADD45G	0.251057
MSMO1	0.251021
SLC26A3	0.250371
CPB2	0.2502
AHCYL2	0.249725
KLF12	0.249438
KAT2B	0.249328
FAT4	0.249326
HRG	0.249305
SERPINC1	0.249218
SMO	0.248705
PDE8B	0.248592
CIRBP	0.248579
ABCA6	0.248227
CNPY3	0.248203
CREG1	0.248142
RXRG	0.248096
GLYAT	0.248041
RPS6KA5	0.247987
MPDZ	0.247977
PBXIP1	0.247908
GNE	0.247382
NFE2L2	0.247328
KDR	0.247128
PDK4	0.247009
INSIG2	0.246866
RBBP5	0.246819
ZNF304	0.246607
SERPINA5	0.246591
RABL3	0.24659
PTPN21	0.246344
ACADSB	0.246319
KLHL20	0.246036
MOSPD3	0.245996
LYRM9	0.245912
EPM2A	0.245876
SLC6A12	0.245362
WASL	0.245358
ATP6V1D	0.245297
HSD11B1	0.245231
AQP9	0.245126
RETSAT	0.24508
AGPAT1	0.244881
PON1	0.244646
CNNM1	0.244457
SC5D	0.244195
NECTIN3	0.244139
HPX	0.244032
PRRG4	0.243796
LAMTOR2	0.243793
ARHGAP32	0.243575
PXMP2	0.243504
SELE	0.243367
RAG1	0.243345
SEPT10	0.243246
CYP1A1	0.243218
VPS52	0.243169
ICAM3	0.243104
CYP4A11	0.242481
CYP1A2	0.24222
AGFG2	0.242196
ITPR2	0.242107
AMT	0.241932
NRN1	0.241728
C6orf106	0.241633
PPP3R1	0.241541
TAPT1	0.241536
KLKB1	0.241348
DOLPP1	0.240894
TBC1D2B	0.240891
NAV3	0.240885
RBM48	0.240723
IRS1	0.240701
MTHFD1	0.240637
HPN	0.240386
CH25H	0.240118
SLC9A3R2	0.239926
NR0B2	0.239428
CYP27A1	0.239176
RSAD2	0.238896
DSG1	0.238559
MASP2	0.238337
NEK7	0.238178
SOCS2	0.23783
PRKAB1	0.237814
CXADR	0.237811
ING3	0.237771
GNAI1	0.237504
TM7SF2	0.237311
CERS2	0.237185
HGD	0.237107
SIGLEC15	0.23704
MYO1B	0.23688
MPP5	0.236629
ING1	0.23658
PIGK	0.236456
GNAQ	0.236451
CENPC	0.23522
ARHGEF26	0.235082
ADPRM	0.235073
CTR9	0.234804
RAPGEF3	0.234749
MAP3K13	0.234718
OGDHL	0.234712
KALRN	0.234533
RABEP1	0.234246
KCNJ8	0.234082
CYP2C8	0.233717
ZFY	0.233346
BBS9	0.23323
ASB9	0.233186
DCAF6	0.233172
ACYP2	0.233132
CTSF	0.233127
RBM23	0.233043
NRIP1	0.233014
USP12	0.232944
TRIB2	0.232835
ASNSD1	0.232819
CDC73	0.232589
MLYCD	0.232453
SLC19A2	0.232434
BET1	0.232357
JAKMIP2	0.232288
AMBP	0.232083
LRRC2	0.231613
IRS2	0.231602
SUN1	0.231481
CDADC1	0.231338
SNX4	0.231205
RIDA	0.231204
SEC24B	0.231079
PTPN9	0.230865
KMT5B	0.230825
TCTN1	0.230355
GTF2H4	0.230208
CTH	0.230017
SLC35D1	0.229678
BIK	0.229486
TIMM17A	0.229436
KRCC1	0.228849
TMBIM4	0.228592
ALB	0.228335
FGGY	0.228178
ALDH1L1	0.227709
TSC22D3	0.227615
FPGT	0.227531
DSG3	0.227469
GLUL	0.22735
INSIG1	0.227053
KNG1	0.226733
IMPACT	0.226394
SMYD2	0.225879
ISOC1	0.225284
UHRF1BP1L	0.22522
DBI	0.22511
SIK2	0.225023
FAM13A	0.224552
BTN3A3	0.224543
HERC6	0.224422
GRHPR	0.22434
PRRG1	0.224144
HADH	0.224069
ETFDH	0.223936
CCDC90B	0.223899
ENTPD5	0.223848
AUTS2	0.223743
KIFAP3	0.223666
SLC35A3	0.223399
CYP11A1	0.223364
ID2	0.223357
MYH7B	0.22312
FAAH	0.222054
SLC17A4	0.221916
CTPS1	0.221697
SLC6A13	0.22154
COG2	0.22134
GUK1	0.221127
PMPCB	0.221125
PI15	0.221081
CPS1	0.220993
GHR	0.220921
MKLN1	0.220706
TLE1	0.220675
FMO4	0.220534
DNAJC12	0.220371
SKI	0.220241
APBA1	0.220039
KHK	0.219848
APH1A	0.219821
ADAMTSL3	0.219797
MAPK8	0.219699
CD46	0.219648
USH1C	0.219599
MED20	0.218698
TMEM254	0.218668
SMIM14	0.218516
RGN	0.217762
DOCK1	0.217601
GPT	0.217342
BICRAL	0.21733
RAMP1	0.217089
MYCL	0.216983
LRRC19	0.216891
CSRP2	0.216835
AQP6	0.216384
CFHR2	0.216371
YPEL1	0.2163
CTDSP1	0.216202
TM7SF3	0.216197
ARF1	0.216196
UBR2	0.215989
TMEM140	0.2159
AZI2	0.215584
IKZF5	0.215276
PEPD	0.21517
SARDH	0.215135
DBNDD1	0.215036
KCTD3	0.215013
ASMTL	0.214981
TAB2	0.214968
LGALS14	0.214585
SMCO4	0.214336
ECHDC2	0.214287
EXPH5	0.214021
PDCL	0.213745
CPN2	0.213599
TCEAL1	0.213471
FKBP5	0.213457
BHMT	0.213271
MARC1	0.213135
BRWD1	0.213012
SEC14L3	0.212937
UBXN6	0.212914
RMND5A	0.212895
FAM149A	0.212723
GRPR	0.21236
BHLHB9	0.212236
HSD17B4	0.212156
FABP4	0.212119
CASK	0.211624
SRBD1	0.211357
BACE1	0.211356
MACROD1	0.21132
GSTA4	0.211277
TIMP4	0.211197
NSL1	0.211103
CFAP69	0.211082
ABCC9	0.211079
CFHR5	0.211051
PGM1	0.210943
NMRK1	0.210888
MICU1	0.210768
AOC1	0.210594
KRR1	0.210324
MBTPS2	0.210261
ACADM	0.210249
DHCR7	0.210179
HPD	0.210155
ZNF184	0.210135
GOLGB1	0.210121
PEX7	0.210017
AASDHPPT	0.209921
XPC	0.209851
GNG3	0.209809
CALCOCO1	0.209755
ABCB1	0.20957
OTC	0.209549
ICE2	0.209245
SCML1	0.209043
ASPA	0.209011
MOAP1	0.208899
VWA8	0.208605
FNDC3A	0.208493
ADI1	0.208447
SESN1	0.208276
CREBZF	0.208252
AGL	0.208227
DYNC1I1	0.208172
HNMT	0.20793
KRAS	0.207679
S1PR1	0.207665
PLPPR1	0.207406
SLC30A10	0.207254
TTC38	0.207234
ABHD4	0.207177
KRIT1	0.207125
CD36	0.206933
PNPLA2	0.206871
SCN1A	0.206706
TJP1	0.206591
DHRS1	0.206223
CDC5L	0.206205
UBAP2L	0.206054
MBNL3	0.205651
VSTM4	0.205643
CCDC186	0.205319
ATF6	0.205044
KLF9	0.205044
ALDH3A2	0.204922
TSPAN9	0.204901
KCTD20	0.204759
SLC24A1	0.204623
SUGCT	0.204344
PTMS	0.204333
EFCAB14	0.204009
LGALS8	0.203674
POR	0.203608
ITIH3	0.203577
DCC	0.203568
RNASEL	0.203415
ZNF394	0.203411
SERPINF2	0.20338
SRD5A1	0.203179
DECR2	0.203071
MRPL2	0.202298
HGFAC	0.201874
DAZAP2	0.201798
NGF	0.201767
EIF1AX	0.201684
ABAT	0.201626
CBLL1	0.201574
RBM7	0.201512
INHBA	0.201414
FETUB	0.201296
NNT	0.201265
NME7	0.200914
ARHGAP10	0.200825
ZNF654	0.20068
QDPR	0.200609
YOD1	0.200492
PIK3R1	0.200484
SCYL3	0.200477
PGRMC1	0.200468
DDX24	0.200423
TMED10	0.200423
PXN	0.200392
CSNK1G3	0.200387
GSTA1	0.200168
IFT81	0.200093
ZNF552	0.200035
DHX16	0.199946
TRMT1L	0.199643
ACOX2	0.199359
FBXO4	0.199118
CTDSP2	0.198902
ALDH7A1	0.198892
ZBTB20	0.198487
IVD	0.198352
ARID4A	0.198269
RBM8A	0.198243
MLH3	0.19806
CDC42EP3	0.198028
BAG1	0.198002
PRRC2C	0.197556
RNLS	0.197484
ANKS1A	0.197432
BCL2L10	0.197327
TMEM176B	0.197173
TTC30A	0.197039
MGST2	0.196957
ZNF571	0.196868
RNF111	0.196798
RMI1	0.196672
FXN	0.196517
HAO2	0.19644
ZFYVE9	0.196297
HCRTR2	0.196233
SUN2	0.196135
PSMD5	0.195824
PLG	0.195732
PPARA	0.195526
RAB17	0.195291
KANSL1L	0.194795
TLE4	0.194789
CLEC1A	0.194725
RCBTB1	0.194449
KCNK5	0.194338
TSPAN12	0.194101
ENSA	0.194089
RAPGEF4	0.194067
IL1RAP	0.19393
SEMA4G	0.193837
ADPGK	0.193744
ATP6V0E2	0.193579
IGFALS	0.193413
FAM20B	0.193408
ZNF10	0.193401
SPARCL1	0.193358
ERCC5	0.193312
MPC2	0.193246
NCSTN	0.193078
HHAT	0.193045
TMEM14A	0.19299
SRPK2	0.19296
CPT2	0.192933
GNG12	0.192737
ZDHHC17	0.192713
PRPF4B	0.192584
STX17	0.192517
SLC17A1	0.192247
CHERP	0.192246
BOLA1	0.19199
KBTBD11	0.191545
CES3	0.191417
TOB2	0.191177
ALAS1	0.19108
FAF1	0.191001
ZNF136	0.190629
SMARCA2	0.190618
TMEM100	0.19061
ABL2	0.190257
CCNB1IP1	0.190186
CRYBG1	0.19012
PTPRH	0.189967
FCN2	0.189832
CUX2	0.189818
PPP1R2	0.189815
PAICS	0.189739
RREB1	0.189676
ADGRV1	0.189638
HYAL4	0.189629
IPO5	0.189592
FIS1	0.189349
RIPK1	0.189206
AFM	0.189135
THAP10	0.189064
ADH5	0.188995
XDH	0.188841
FBXO9	0.188821
WWP2	0.188803
F8	0.188782
GCAT	0.188761
ABCG2	0.188677
MRTFB	0.18864
PCCB	0.188634
DYRK3	0.188584
EMP2	0.188582
ADSS	0.188577
C8A	0.188532
RAB11FIP2	0.188512
SH3BP2	0.188418
DESI2	0.188066
REPS2	0.187884
TNKS2	0.187698
SCCPDH	0.187692
DCUN1D1	0.187686
RAB28	0.187576
NDUFAF1	0.18749
MAOA	0.187413
IGFBP1	0.1874
HSD17B10	0.187142
PIGN	0.186717
RBM34	0.186668
TOM1L1	0.186617
ABCG5	0.186482
STARD13	0.186394
ACAT1	0.186323
ETNPPL	0.186234
AADAC	0.186147
WDR5B	0.186143
PKIG	0.186101
HPS6	0.18608
UNC13B	0.185967
PRKACG	0.185936
IFI44L	0.185652
ESD	0.185576
MREG	0.185521
DAAM1	0.18538
STRN3	0.185348
MAP2K1	0.185228
PIGC	0.184948
GATAD1	0.184836
SLC16A7	0.184676
RB1	0.184594
NVL	0.184424
ZNF236	0.184071
APOF	0.184034
LGSN	0.183933
ANKRD49	0.183833
APOLD1	0.183677
CHMP5	0.183299
IL17RC	0.183296
NDUFB6	0.183162
NDUFA5	0.18314
CENPQ	0.182974
PREPL	0.182944
ZNF407	0.182902
SLC12A6	0.182795
NR1I2	0.182671
MYLK	0.182485
MTMR4	0.182446
RHOB	0.182347
APBB2	0.182304
LUC7L2	0.18206
DBP	0.182027
PACSIN3	0.181979
ARMT1	0.18192
NFIB	0.181737
HERC1	0.181683
EDNRB	0.18168
RCOR3	0.181633
CCPG1	0.181446
RNF5	0.181308
DIP2C	0.181191
TEF	0.181151
ANKMY2	0.180824
CASP9	0.180748
CATSPERB	0.180691
CRIM1	0.180683
PLA2G12A	0.180459
MMACHC	0.180222
CUTA	0.180154
PPP2R5C	0.179986
CLCN1	0.179892
SGPL1	0.17983
PMEL	0.179737
LRRC8D	0.179362
NUP153	0.179361
ZIC4	0.179336
FAM114A2	0.179326
NUFIP1	0.179295
HSPA1L	0.179289
NEK3	0.179163
ADH6	0.179153
TOP2B	0.179118
HAAO	0.178901
SLCO1A2	0.178891
HMG20A	0.178856
CNKSR2	0.178733
RBP4	0.178695
SYPL1	0.178455
CNTNAP2	0.17829
RXRA	0.178261
CHRNA9	0.178238
CYTH1	0.178183
USP53	0.178096
ABLIM1	0.17802
TMBIM6	0.177973
WDTC1	0.177838
RNF38	0.177647
FASTKD2	0.177581
OSBPL11	0.177428
RINT1	0.177275
PEBP1	0.177274
LZTFL1	0.177195
NGLY1	0.177091
ARF5	0.177018
ZKSCAN1	0.176949
JMJD4	0.176666
RAPGEFL1	0.176342
UTP14C	0.176292
NUDCD3	0.176216
IARS2	0.176156
RTP4	0.176089
LSS	0.175926
RING1	0.175919
CFB	0.175864
MCFD2	0.175824
ZNF134	0.175801
SHB	0.175687
TTC33	0.175598
ATXN7L1	0.175519
CEP57	0.175381
KLF13	0.175342
IL13RA2	0.175228
TRPV1	0.17522
PKLR	0.175083
PUM2	0.175035
EIF1AY	0.175006
TMEM30B	0.175004
BDH2	0.174923
MBTPS1	0.174884
DST	0.174743
FTCD	0.174706
TBC1D19	0.174667
TGFBR3	0.174611
GTF2IRD1	0.174519
TMEM268	0.174283
CEP70	0.173956
KLHL9	0.173839
NFE2L1	0.173814
SLC16A10	0.173803
HAX1	0.173676
TESK2	0.17367
BTD	0.173655
ADIPOR1	0.17359
DHCR24	0.173537
RSBN1	0.173368
ADRB2	0.173361
ITIH1	0.173107
MICU2	0.172846
WDR59	0.172812
GARNL3	0.172805
GDAP2	0.172686
EXT2	0.172512
MAPK14	0.172351
STK38	0.172112
SOX5	0.172047
BAIAP3	0.17192
TUBGCP3	0.171889
SHMT1	0.171884
TERF2IP	0.171778
CRYZ	0.171324
FAM214B	0.171269
POT1	0.171261
PLLP	0.171145
STARD5	0.171112
DHRS3	0.171065
PPOX	0.170974
TAF5	0.170888
EPHB2	0.170873
IFT88	0.170827
SAP130	0.170778
IFT46	0.170608
CYP3A43	0.170525
SMPD1	0.170516
EMCN	0.170474
NUDT4	0.170233
AGO4	0.17014
PTPN4	0.170061
APOL5	0.170039
EIF2D	0.170024
ZNF451	0.169994
CRAT	0.169896
GRTP1	0.169822
UCHL5	0.169535
OPA1	0.169474
MYO15A	0.169414
SYBU	0.169248
ANXA7	0.169243
MMP24	0.16921
THBS4	0.169141
ZW10	0.16894
RGL2	0.168925
ANP32E	0.168829
DGLUCY	0.168781
NET1	0.168646
YIPF3	0.168386
DGCR2	0.168346
MKS1	0.16808
ARHGEF9	0.167983
ZNF212	0.167944
GOLGA4	0.1678
PAH	0.167695
ANXA6	0.167651
GALNT14	0.167574
ARL1	0.167292
VAMP2	0.167232
EMX2	0.166973
DLD	0.166958
APPL2	0.166929
KCNK2	0.16676
GCHFR	0.166749
CA4	0.166687
CREB3L2	0.166659
NEK9	0.166592
ZNF318	0.166344
FAM234B	0.1663
SPP2	0.166062
GRM5	0.165848
BLZF1	0.165782
FAXDC2	0.165614
RAG2	0.165559
CPED1	0.165507
AHCTF1	0.165476
SLC47A1	0.165421
PAN2	0.165391
SMC5	0.165373
TGOLN2	0.165296
TRMT2B	0.165155
LIN7C	0.164662
ZEB1	0.164542
KIF13A	0.164481
BARX1	0.164474
PCNP	0.164343
ATOX1	0.164324
TBC1D8B	0.164199
CUL9	0.164097
SPTLC1	0.164094
ALOX12	0.163995
PCYOX1	0.163915
CXCL9	0.16378
WDR47	0.163762
DGKE	0.163623
POGZ	0.163615
USP25	0.16348
PNMA8A	0.163452
CBR4	0.163411
FBXW2	0.163302
MCTP2	0.163268
GGCX	0.163254
VIPAS39	0.163143
FOXN3	0.163007
MYH3	0.162901
EXO5	0.162793
SLC22A4	0.162574
EXOC2	0.162464
ZSWIM8	0.162393
PPM1A	0.162353
SEM1	0.162352
SIRT4	0.162247
EPHA1	0.162206
IREB2	0.162201
MCM9	0.16209
ABCC6	0.162072
COL4A4	0.162049
CDKL3	0.161954
KCNQ3	0.161386
PHF2	0.161367
GTF2B	0.161365
MATN3	0.161352
OCLM	0.161261
PURG	0.161251
CLASP2	0.161162
LMOD1	0.160898
HNRNPA1	0.160871
IGHMBP2	0.160709
APCS	0.160625
ITPRID2	0.16059
TDRD1	0.160582
ATF7	0.160487
SOD1	0.160455
EEF1AKNMT	0.16045
RAMP3	0.160423
KIAA0355	0.160419
MRPS10	0.160403
FYN	0.160208
HOXA3	0.160086
LMAN2L	0.15998
SLC39A8	0.159968
CUL2	0.159911
IFIT2	0.15988
TENM1	0.159866
ESM1	0.159812
HIBCH	0.159633
SHANK2	0.159625
NDUFC2	0.159615
CDKN1B	0.159613
CMPK1	0.159594
CDC42EP4	0.159146
CD2AP	0.159143
SETMAR	0.159097
PRPSAP1	0.159008
RWDD2B	0.158991
SS18L1	0.158816
SAV1	0.158745
DEPDC5	0.158724
MOGAT2	0.1587
GREB1	0.15867
TRAPPC8	0.158509
METTL7A	0.158495
TMEM59	0.158374
KYAT3	0.158368
ABCB8	0.158254
TFPI	0.158206
ACOX3	0.158174
BMX	0.158011
CDKN2AIP	0.15799
IQGAP2	0.157879
SFRP1	0.157829
ABHD10	0.157824
DERA	0.157689
CDH12	0.157668
SLC17A3	0.157624
WDR33	0.15751
AFF1	0.157468
BHMT2	0.157363
BBS4	0.157335
KAZN	0.157244
PDX1	0.157229
EBP	0.15721
ELOVL2	0.157139
CYP4F12	0.157058
MEA1	0.156946
COX17	0.156897
UFC1	0.156822
MIOS	0.156646
NR4A3	0.156635
SLC22A7	0.156522
SV2C	0.156382
CREBBP	0.156362
IL1RAPL2	0.156249
CHPT1	0.156154
SIK1	0.156056
WDR61	0.156026
SLC1A7	0.155965
HSDL2	0.155958
SOX13	0.155561
EPYC	0.155507
NEIL1	0.155483
CCDC69	0.155418
EMC8	0.155347
INTS3	0.15511
ATF1	0.155091
RAB21	0.154965
IL1RAPL1	0.154948
GFRA1	0.154881
APOC1	0.154781
SNX13	0.154675
ANPEP	0.154673
POLR3B	0.154507
SETDB1	0.15446
HOXD11	0.154374
RAD52	0.154349
ST14	0.154345
RXRB	0.154289
KCND3	0.153998
GTF2H5	0.153931
DPYS	0.153926
ALG6	0.153921
PCNX4	0.153917
TRIM2	0.153846
RCHY1	0.153802
MED4	0.153788
CHD9	0.153643
ZFYVE21	0.153471
PRKAR1A	0.153463
DPM3	0.153369
BMPR2	0.153288
FAM117A	0.152999
COL18A1	0.152941
POP7	0.152836
SAR1B	0.152825
ITGA10	0.152738
AKR1A1	0.152551
UPK1B	0.152515
MRPL46	0.152384
MC2R	0.152377
TOPORS	0.152296
CINP	0.152242
COPS6	0.152062
HMGCS2	0.152037
TM4SF4	0.152032
SSBP3	0.151978
SPEN	0.151953
MSRB2	0.151818
CTNNBIP1	0.151662
MLLT11	0.151473
THRB	0.151384
OASL	0.151318
IL13RA1	0.151163
TWISTNB	0.151102
ARHGEF40	0.15108
JTB	0.150918
GPR182	0.150597
EIF1B	0.15057
RBMS1	0.15041
PPARGC1A	0.150165
ATP5IF1	0.15012
CDHR5	0.150112
TMEM14B	0.150084
TSC1	0.150049
COQ6	0.149871
EXD2	0.149836
CAT	0.149835
DCT	0.149816
PIK3C2G	0.149744
ANKRD55	0.149685
PGAP1	0.149564
PRG2	0.149562
ACVR1	0.149516
FBXL14	0.149363
RHOBTB3	0.149221
PTPN18	0.149186
FBXO2	0.149185
ZFAND3	0.149125
TMEM209	0.149125
MAMLD1	0.149114
CCDC28A	0.149078
SLC20A2	0.148819
GAN	0.148778
ERBB4	0.148671
USP21	0.14861
ATG4A	0.148592
VTI1B	0.148386
NDUFS1	0.148268
SETD2	0.148009
CAP2	0.147811
TTC31	0.147782
CALML4	0.147706
OS9	0.147705
PIK3R4	0.147552
SKIL	0.147334
DHPS	0.147237
CAPN5	0.147172
ZIC1	0.147153
BCHE	0.147036
UBE2Q1	0.147005
PDE5A	0.146907
ZNF302	0.146814
DNAJB4	0.146788
TBX21	0.146666
IFIT5	0.146566
DERL2	0.146487
MID2	0.146453
DUSP11	0.146427
WDR25	0.146353
RNF122	0.146258
IFI44	0.146034
AP3S2	0.145955
PTPRR	0.145771
KL	0.145681
NDUFC1	0.145551
ABHD6	0.145549
VPS45	0.14543
PURA	0.145374
SPTB	0.145358
LLGL2	0.145327
TRPM3	0.145315
FBXO7	0.145245
HIPK3	0.145226
THAP9	0.145203
MDM4	0.145158
MBD4	0.145124
SAMD4A	0.145025
CPLANE2	0.144952
SLC30A1	0.144867
MAT1A	0.144823
HFE	0.144665
HOXA2	0.144633
IVL	0.14463
ZNF839	0.144578
NR1H4	0.144576
HPR	0.144514
DNMT3L	0.144424
SMURF1	0.144399
PIGP	0.144357
SP4	0.144343
LANCL2	0.144316
UTY	0.143941
TSC22D1	0.143856
DNPEP	0.1438
ENPEP	0.143456
PIBF1	0.143281
RGCC	0.143115
PAX4	0.1428
IRF2	0.142742
CAPN7	0.142731
INA	0.142672
DZIP3	0.142354
STAR	0.142332
SCARB1	0.142145
ACAA1	0.142028
MRPL24	0.141886
RBM4B	0.141877
SLC30A9	0.141786
PLA2G5	0.141724
MPST	0.141723
AKAP11	0.141684
C21orf62	0.141491
TRAPPC2	0.14146
ABHD5	0.141387
FCN3	0.141267
CDK9	0.141236
PGAP3	0.14121
MKRN1	0.14114
C3	0.141095
SRR	0.141036
MCCC1	0.141024
TMSB4Y	0.140939
SMURF2	0.140937
NCK1	0.140907
NEMF	0.140753
BPGM	0.140746
SURF1	0.140539
SULT2A1	0.140519
NID1	0.140509
CHAD	0.140377
F10	0.140357
B4GALT1	0.14033
PLIN1	0.140204
B4GAT1	0.140191
C11orf71	0.140152
MYNN	0.140091
PLAA	0.140067
ISCU	0.140062
ZNF467	0.139995
LARP7	0.13991
ERAP1	0.139828
PRDM10	0.139701
ADAMTS12	0.13966
TMEM106B	0.139556
ADRA1A	0.139545
CBR1	0.139528
SECISBP2	0.139495
CGRRF1	0.139482
TMEM123	0.139339
ACTR3B	0.139291
ADIPOR2	0.139223
CLOCK	0.139219
NFIC	0.139195
KIAA0753	0.139134
CSTF1	0.139075
RIPOR2	0.139063
ZBTB44	0.138908
KCNJ15	0.138762
TRIL	0.138746
ORC4	0.13874
CRTAP	0.1387
CFI	0.138671
NEDD4	0.138514
LAG3	0.13844
SCAI	0.138239
ULBP1	0.13823
PMVK	0.138149
TP53BP2	0.137996
GOLGA1	0.137968
ZBTB16	0.137922
CLDN8	0.137905
DMD	0.1379
SLC12A1	0.137898
PPP2R5A	0.137826
CAAP1	0.137756
MEP1B	0.137524
NTHL1	0.137504
GJB1	0.137501
TRPV5	0.137406
MARCH8	0.137316
LMO7	0.137253
CYB5A	0.137201
LSM3	0.137189
SLC35A5	0.137164
MED31	0.137112
PDLIM5	0.137046
HIRIP3	0.137028
PRKAB2	0.137004
TST	0.136953
ZNF426	0.136906
PLSCR4	0.136828
RNF170	0.136785
CRCP	0.136739
PPIF	0.136721
PANK3	0.136663
GREM2	0.136658
CLIC4	0.136467
AVL9	0.136464
NECAB2	0.136443
TARS2	0.136376
POMT1	0.136343
PIK3C2B	0.136317
TARBP1	0.136302
SUOX	0.1363
XAF1	0.136293
BLNK	0.136129
STAM2	0.135808
GID4	0.135758
MRPS33	0.135741
BCL6	0.13574
MUC7	0.135729
TEX30	0.135713
CPSF7	0.135558
URGCP	0.135505
OXR1	0.135497
ATP2C2	0.135467
KLHL36	0.13545
KLF3	0.135446
ANAPC13	0.135372
VPS41	0.135335
P2RY14	0.13529
PCSK6	0.13529
PC	0.135247
LAMA3	0.135228
FMO3	0.13516
CEACAM21	0.135132
PORCN	0.135113
EBLN2	0.135024
DBT	0.134975
DKFZP586I1420	0.134958
TPP2	0.134831
ALDH4A1	0.13483
ZNF12	0.134608
TMEM184C	0.134367
MRS2	0.134354
STAG1	0.134339
ST3GAL1	0.134327
TLN2	0.134255
KCNK1	0.134087
HDHD3	0.134021
GALNT11	0.134007
NMD3	0.133994
VSNL1	0.133982
GAREM1	0.133851
TEX15	0.133748
MPPED2	0.133628
CAPZA2	0.133564
CDK14	0.13339
SATB2	0.133386
LRRC17	0.133328
CWH43	0.133307
GJA4	0.133226
CCHCR1	0.133167
PAX7	0.133115
CYP3A5	0.133083
CLIC5	0.132995
NUCKS1	0.132978
ABHD18	0.132948
PNPLA4	0.132936
EIF2B1	0.13274
ZNF350	0.132643
CMAHP	0.132429
CNNM3	0.132415
KLRK1	0.132262
AGO1	0.132251
HERC3	0.132178
CUL7	0.132162
TTBK2	0.13209
PDIA4	0.132031
DPP4	0.131979
C6orf62	0.131847
CCS	0.131777
SMAD3	0.131734
TSPAN14	0.13162
CLMN	0.131558
RASGRF1	0.131498
SUPT16H	0.131459
FOXA2	0.131357
TOR3A	0.131334
KDM5D	0.131309
NFRKB	0.13126
INO80D	0.131232
PUM1	0.131167
ATMIN	0.131004
PRKCA	0.130998
FCN1	0.130996
ADK	0.130972
TCTA	0.130953
APC	0.130899
ZNF528	0.130883
MAX	0.130778
FERMT2	0.130676
ERBB3	0.130623
RNF141	0.130576
COBL	0.130539
LRRC20	0.130441
TLL1	0.130383
RSAD1	0.130382
N4BP2L2	0.130376
MTMR6	0.130352
GMNN	0.130337
ITM2B	0.130307
GALNT1	0.130235
HEY1	0.130223
WDR7	0.130144
MAP3K8	0.130047
RETREG3	0.130034
SNRNP25	0.129924
ATG2B	0.129857
RNF125	0.129772
GLRX5	0.129623
SNUPN	0.129498
RNF43	0.129445
MMP26	0.129431
RIC3	0.129409
ZNF780B	0.129369
TRIM26	0.129334
TTN	0.129157
PINK1	0.129141
MDC1	0.129094
C1orf109	0.12891
HERC5	0.128904
LAMTOR3	0.128804
CRNKL1	0.128754
THOP1	0.128702
TAF5L	0.128641
DNAAF1	0.128636
BCKDHA	0.1286
HSD17B11	0.128569
TVP23B	0.128568
GPR32	0.128293
SDHC	0.128217
NFYC	0.128207
SETBP1	0.128196
UBE2H	0.128149
SGPP1	0.12807
DHX58	0.128012
ACAD8	0.127986
TRIM24	0.127969
PPIP5K2	0.127785
SERPIND1	0.127734
COL21A1	0.127722
MOCOS	0.127625
HPF1	0.127542
EPAS1	0.127502
ATP8A1	0.127498
SCARA3	0.127444
CFAP20	0.127441
MAPK1IP1L	0.127414
TOX4	0.127326
CELSR2	0.127105
TBCE	0.127062
PER1	0.12701
NPR3	0.127005
MPI	0.126966
TAOK3	0.126911
ATF7IP	0.126896
ZGPAT	0.126793
IFIT3	0.126675
DUS4L	0.126634
TMEM47	0.1266
GRIN2B	0.126526
IRAK4	0.126505
SOCS6	0.126495
CAMK1G	0.126389
HNF4A	0.126303
ATP10A	0.126242
SF3A1	0.126163
EP300	0.126127
HSD3B1	0.126077
MCF2L	0.126071
MARF1	0.126039
DNM3	0.125877
C1orf21	0.125865
CHIC2	0.125832
OGDH	0.125823
FGF12	0.125815
HOXB9	0.125732
PGGT1B	0.125662
ABCA5	0.125547
AKAP7	0.125537
UPB1	0.125425
SMAD4	0.125387
CARF	0.12515
MSLN	0.125026
SERTAD2	0.124978
PRR15L	0.12497
KERA	0.124869
HOXB5	0.124867
MYOT	0.124833
MRPS14	0.124797
PCMTD2	0.124795
AMPD2	0.124621
GLO1	0.124478
VIPR1	0.12439
CITED2	0.124359
TRAPPC6A	0.124289
GPBP1L1	0.124255
MDM1	0.124204
MON2	0.124186
PRSS8	0.124126
ERI2	0.124126
DUOX1	0.124099
GPC3	0.124092
OR7A10	0.124026
NFATC3	0.123999
NAA16	0.123994
SPRY1	0.123984
CFH	0.123929
KLHDC2	0.123911
MMP8	0.12391
DNAJC24	0.123905
PTPRB	0.123856
WRNIP1	0.123804
TMEM204	0.123771
BRAF	0.123758
SPRY2	0.123736
LPA	0.123687
TSPAN8	0.123631
EDN3	0.123612
MAP4K3	0.123339
PLPP3	0.123334
BEGAIN	0.123254
LRRTM2	0.123197
KAT6A	0.123174
SERPINB5	0.123129
TRMT5	0.123119
KIAA0895	0.123006
ALX3	0.122927
UBE4A	0.122909
MBNL2	0.122763
TUT7	0.122739
ESPN	0.122655
LARGE1	0.122546
ZNF44	0.12253
IFIH1	0.122438
ARMC8	0.122414
KLF11	0.12238
CCR9	0.122284
INTS5	0.122256
PDE2A	0.122165
HIST1H2AC	0.122154
NGDN	0.121944
ANXA3	0.121928
PACRG	0.121926
SNX19	0.121924
PF4	0.121918
PODNL1	0.121912
CLDN14	0.121854
AMPH	0.121832
OCEL1	0.121785
SEC14L4	0.121753
CPLANE1	0.12167
GTF2H3	0.121645
GCLC	0.1216
KANK1	0.121473
DNM2	0.121423
ZNF606	0.121415
SH2D4A	0.121405
APOL6	0.121391
ABCA8	0.121326
RPS6KC1	0.121152
CYP2J2	0.121145
CYB5R2	0.121063
GYS1	0.121003
SEC22B	0.120965
LYST	0.120917
FABP7	0.120904
TCP11	0.120891
TRAPPC13	0.120787
YEATS4	0.120722
NPAT	0.120681
HEXA	0.120673
TCAP	0.120613
ZNF76	0.120433
NR2F2	0.120414
AGPAT3	0.120388
TRIM27	0.120314
FLRT1	0.120205
FBXO3	0.120196
SLCO1B1	0.120191
PICALM	0.120162
CKMT2	0.120098
CLINT1	0.120027
BRD1	0.120019
SSR2	0.119992
PARL	0.119907
INSR	0.119902
PHF1	0.119729
CTNNBL1	0.11962
ANGEL2	0.119515
REN	0.119494
ZBED1	0.119385
PKD2	0.119363
TPD52L1	0.119328
CALCRL	0.119322
PAX3	0.119316
FKBP14	0.119313
NFATC2IP	0.119162
CSTF3	0.119136
YAP1	0.119004
ATP7A	0.118983
CACNA1A	0.11896
KIZ	0.118824
AFTPH	0.118791
DDT	0.118782
TRAK1	0.118663
PRPF18	0.118606
ZFR	0.118542
NDUFB7	0.118445
MYCN	0.118445
GCC1	0.11844
PKP2	0.11844
FBXO24	0.118354
NFIX	0.118341
STX12	0.11823
CD4	0.118189
APOOL	0.118042
CLUAP1	0.117998
ADH1A	0.117994
MBOAT2	0.117928
FZD10	0.117918
GRSF1	0.117904
GATD3A	0.117705
FAM192A	0.117704
PDIA5	0.117669
SLC25A17	0.117345
IMPAD1	0.117337
MRPS31	0.1173
NACA2	0.117127
ZFPM2	0.117097
TCN2	0.117096
HUS1	0.117014
RANBP6	0.116981
ZMYM5	0.116808
PHLDA3	0.116713
HSPB11	0.116438
HEBP2	0.116271
UGT2A3	0.116239
NAPA	0.116112
RABGAP1	0.116094
DNMBP	0.11598
NAA60	0.115945
UTP25	0.115908
C1QTNF3	0.115765
PLEK2	0.115745
WLS	0.115732
ZNF551	0.115706
MAP2K7	0.115661
CYP4F2	0.11566
RAB11B	0.115634
UFM1	0.115585
MALT1	0.115566
ETFA	0.115558
SEL1L	0.115448
IFNA6	0.115434
QTRT1	0.115413
LDLRAD4	0.115387
PTPRD	0.115371
MAGI1	0.115297
IQSEC3	0.115087
ALDH2	0.115035
SFTPB	0.114937
CLPX	0.114937
F12	0.114774
DUSP26	0.114767
APOBEC2	0.114752
PKNOX2	0.114662
HIP1	0.114586
ZNF227	0.114582
GRM8	0.114564
CELSR1	0.11449
UQCR10	0.114487
MRPL9	0.114477
UBC	0.114383
LHPP	0.114356
TXNL4B	0.114135
OLAH	0.114095
FBXO34	0.114081
GCNT2	0.114053
TOE1	0.114004
PIP4K2B	0.113724
TSNAXIP1	0.113718
PPP4R2	0.113701
SLC24A3	0.113626
TRIM33	0.113609
PIAS1	0.113533
GBE1	0.113504
MKNK2	0.11341
SMYD3	0.113331
DUSP1	0.113329
HDAC6	0.113329
UVRAG	0.113309
RSF1	0.113299
PTPRG	0.113254
SLCO1B3	0.113198
HNF1A	0.113168
CLEC1B	0.113116
GRB7	0.113106
FKBPL	0.113086
KLHL21	0.113031
MET	0.112979
ST7	0.112893
TG	0.112814
COMMD4	0.112765
LRRFIP2	0.11274
SCRN3	0.11265
MUL1	0.112626
MAP2K4	0.112548
GSTZ1	0.112451
LRCH1	0.112427
JAK2	0.112386
ATF7IP2	0.112352
USP46	0.112271
DBR1	0.112202
MT1X	0.111913
ERO1B	0.111897
TROVE2	0.111872
NTRK3	0.111782
AVPI1	0.111745
PSMA2	0.111741
TFB2M	0.111737
DYRK1A	0.111697
IFRD1	0.111684
SLC48A1	0.111643
ZC3H15	0.111631
MARK3	0.111607
SMAD9	0.1116
MADCAM1	0.111593
SCUBE2	0.111506
ATXN1	0.111484
CLEC4E	0.111477
SIM2	0.111376
CARS2	0.111355
AP1S1	0.111339
ACADS	0.11128
TEAD3	0.111184
CALHM2	0.111156
PARVA	0.111118
VPS39	0.111089
BZW1	0.110993
FCGRT	0.110944
THYN1	0.110835
SNRK	0.110745
SPTA1	0.110734
C11orf1	0.110681
NUMB	0.11059
PDE11A	0.110552
ANKRD28	0.110503
ACACB	0.110461
MOCS2	0.110389
ROPN1B	0.110349
GUSB	0.110342
ENTPD7	0.110336
ZNF280D	0.110334
HTR2A	0.110301
TRRAP	0.110266
TMCO1	0.110264
CHKA	0.110238
LILRA1	0.110229
WBP11	0.110197
ZNF223	0.109932
DNAJC28	0.109916
NUDT11	0.109891
ATXN7	0.109806
MAN2C1	0.109753
ZMYM4	0.109613
ZNF75D	0.109413
PAXIP1	0.109408
LRRC40	0.109371
REG3A	0.109361
TTC19	0.109272
PHYH	0.10924
OCA2	0.10918
GRIN2A	0.109171
PER2	0.109153
MBL2	0.109115
PGRMC2	0.109075
RBM41	0.108932
KCNQ4	0.108916
SGSH	0.108867
LECT2	0.108843
FMR1	0.108761
FUCA1	0.108756
NPAS1	0.108697
BTN3A1	0.108565
ATRAID	0.108456
ZNF484	0.108431
ATP12A	0.108242
PADI3	0.108152
HLCS	0.108103
WWTR1	0.108079
BAHD1	0.108062
SLC38A10	0.107981
SENP7	0.107939
SLC23A2	0.107899
GAS8	0.107891
PIGH	0.107826
CNGB3	0.107795
MRPL11	0.107766
TRIT1	0.107648
MED13L	0.107546
ACVR2B	0.107531
POLE	0.1075
GPATCH8	0.107467
SRD5A2	0.107406
PHC3	0.107341
DOCK4	0.107288
COX5B	0.107281
TMEM248	0.107224
IGF1	0.107036
TLR3	0.107011
ITGA8	0.107003
MFSD9	0.107002
CHCHD3	0.106922
TXNRD2	0.106888
CD5L	0.106879
NFYA	0.10687
FAM208A	0.106755
CRBN	0.10666
SLC29A1	0.106612
UEVLD	0.106546
CTTN	0.10651
GJC1	0.106503
REST	0.106477
TMA16	0.106302
RASSF8	0.10621
C7orf69	0.106165
GLYR1	0.106128
C5	0.106029
UBE2D4	0.106002
SYF2	0.105957
H2AFV	0.105952
SPAM1	0.105931
LIPT1	0.105901
EI24	0.105892
RYBP	0.105875
ATP5MC3	0.105874
LYZL6	0.105862
DDX3Y	0.105845
CLSTN3	0.105809
ARL5A	0.105657
SMAD6	0.105652
TERF2	0.105588
COL13A1	0.105574
MSX2	0.105537
ABCD4	0.105477
STK19	0.105316
WWC3	0.105261
GTF3C4	0.105176
CRYZL1	0.105174
CIR1	0.105145
SOS2	0.105064
AHSG	0.105039
CCT6B	0.104979
PTN	0.104969
SERINC1	0.104934
MYCT1	0.104921
LIFR	0.104801
SLITRK3	0.104769
TLX3	0.104746
ACP6	0.104696
IL12RB2	0.104591
KCNA6	0.104554
ZBTB6	0.104553
IDUA	0.104527
LAMP1	0.104363
SLC25A44	0.104284
DCAF17	0.104273
CDH5	0.104272
HECW1	0.10421
PARP6	0.104173
HECA	0.104133
NOS1AP	0.104086
BAAT	0.104012
INSL5	0.104006
THTPA	0.103998
IZUMO4	0.103883
CHMP6	0.103842
BAIAP2	0.103829
MGAT4C	0.103827
UBE2G1	0.103825
GPM6A	0.103634
ZNF175	0.103576
SLCO1C1	0.103555
HSPB7	0.103519
AGK	0.103492
BHLHE40	0.10348
FAM3C	0.103424
RIPK4	0.103346
PLA2G2A	0.103339
NIT2	0.103337
APOA2	0.103288
PHF14	0.10328
SPX	0.103237
TNFSF4	0.103197
FGD6	0.103187
GPR135	0.103164
LGR4	0.103129
NOS2	0.103129
RBP1	0.103072
SYCP1	0.103059
DSTYK	0.103037
SELENOP	0.103027
PPP4R3A	0.102983
PIK3CA	0.102796
ZC3H14	0.102787
MCOLN1	0.102756
ZNF343	0.10265
HES1	0.102629
SLC6A16	0.102434
TNXB	0.102416
UPF3A	0.102381
IRF9	0.102298
GNAI3	0.10225
SLC43A1	0.102198
ZNF224	0.102161
FMO2	0.102149
RNF13	0.102079
PRKRIP1	0.102055
RNF146	0.102019
EXOSC7	0.101943
ECH1	0.101919
MTM1	0.101849
NDUFV1	0.101813
BNIP3	0.101684
NUBP2	0.101646
PIR	0.101511
HSBP1	0.101393
PIK3R3	0.10136
CENPT	0.101353
LYPD3	0.101315
CYP1B1	0.101293
FAM107A	0.10129
CUL3	0.10126
ARHGEF11	0.101218
GALNT8	0.101147
CDK5	0.101141
CASP10	0.101047
MSRA	0.101036
EXTL2	0.10102
ZNF208	0.101017
BMP7	0.100963
ZNF770	0.100937
MKRN3	0.100918
HTR4	0.1009
CD6	0.100828
CNTLN	0.100801
FAIM	0.10065
PRKACA	0.100648
PIP5K1A	0.10064
ATP2B2	0.100636
TAF11	0.100606
HIF3A	0.100554
ZNF510	0.100489
APOE	0.100471
CCNL2	0.10035
DUSP13	0.100323
SNX10	0.100321
SOAT1	0.100288
FBXW4	0.100139
H6PD	0.100048
SLC1A1	0.100009
ASB13	0.0999727
S100PBP	0.0999537
TRAPPC2L	0.0999504
MRM2	0.0999452
SCAPER	0.0999233
GNG7	0.0998842
SERINC3	0.0998779
DDX58	0.0997764
AKR7A3	0.0997757
GRIA1	0.099663
PLVAP	0.0995678
ADAM30	0.0995548
KLRC4	0.0995386
TF	0.0994984
ZNF140	0.0994934
PLP1	0.0994896
MSL2	0.0994227
MSRB1	0.0994139
NTRK2	0.0993875
CCKAR	0.0993516
ZNF141	0.0992673
RTCA	0.0991315
SLC25A4	0.0990969
ARHGEF10	0.0990859
SERPINI2	0.099033
ACSBG1	0.099024
EPHA4	0.0990231
RBM26	0.0989428
THUMPD2	0.0989049
PUS3	0.0988838
SNX27	0.0988547
ALOX15	0.0988132
PI4KB	0.0987901
FOXRED2	0.0987596
SPRR1B	0.0987408
ZBTB43	0.0987316
SGMS1	0.0987047
SHH	0.0986349
MAFB	0.0986191
TPPP	0.0986038
CDK13	0.0985963
TSFM	0.0985227
CASQ2	0.0984479
ZNF721	0.0983993
UGP2	0.0983947
STAT6	0.0983727
GPR157	0.0983265
[truncated: 7,540 more rows]
